# Supplementary material for: Degradation of P(3HB-co-4HB) Films in Simulated Body Fluids
Source: Polymers (Basel). 2022 May 13;14(10):1990. doi: 10.3390/polym14101990 (PMC9143980; doi:10.3390/polym14101990)
Supplement: Supplementary file 1 [file polymers-14-01990-s001.zip]

Archive with 1 entries (1 files):
- polymers-1693651-supplementary.pdf
